# Supplementary material for: Ebselen Suppresses Breast Cancer Tumorigenesis by Inhibiting YTHDF1-Mediated c-Fos Expression
Source: Int J Mol Sci. 2025 Sep 26;26(19):9416. doi: 10.3390/ijms26199416 (PMC12524890; doi:10.3390/ijms26199416)
Supplement: Supplementary file 1 [file ijms-26-09416-s001.zip]

Archive with 2 entries (2 files):
- ijms_Supple Figure_R1.pdf
- ijms_Supple table_R1.pdf
